# Supplementary material for: Essential Oil Compounds in Combination with Conventional Antibiotics for Dermatology
Source: Molecules. 2024 Mar 8;29(6):1225. doi: 10.3390/molecules29061225 (PMC10974782; doi:10.3390/molecules29061225)
Supplement: Supplementary file 1 [file molecules-29-01225-s001.zip]

Archive with 1 entries (1 files):
- molecules-2883905-supplementary.pdf
